# Supplementary material for: Quinolones Modulate Ghrelin Receptor Signaling: Potential for a Novel Small Molecule Scaffold in the Treatment of Cachexia
Source: Int J Mol Sci. 2018 May 30;19(6):1605. doi: 10.3390/ijms19061605 (PMC6032407; doi:10.3390/ijms19061605)
Supplement: Supplementary file 1 [file ijms-19-01605-s001.zip]

Archive with 8 entries (7 files):
- ijms-308019-supplmentary/
- ijms-308019-supplmentary/N38-Q14.7z
- ijms-308019-supplmentary/N38-Q15.7z
- ijms-308019-supplmentary/Neuron N38-MK.7z
- ijms-308019-supplmentary/Neuron N38-Q16.7z
- ijms-308019-supplmentary/Quinolone Q14 Hek cells.7z
- ijms-308019-supplmentary/Quinolone Q15 Hek cells.7z
- ijms-308019-supplmentary/Quinolone Q16 Hek.7z
